# Supplementary material for: Data-Independent Acquisition (DIA) Is Superior for High Precision Phospho-Peptide Quantification in Magnaporthe oryzae
Source: J Fungi (Basel). 2022 Dec 31;9(1):63. doi: 10.3390/jof9010063 (PMC9863866; doi:10.3390/jof9010063)
Supplement: Supplementary file 1 [file jof-09-00063-s001.zip]

Archive with 1 entries (1 files):
- jof-2051724-supplementary.pdf
